# Supplementary material for: PRDM16 deficiency in vascular smooth muscle cells aggravates abdominal aortic aneurysm
Source: JCI Insight. 2023 Jun 8;8(11):e167041. doi: 10.1172/jci.insight.167041 (PMC10393233; doi:10.1172/jci.insight.167041)
Supplement: Supplemental data set 1 [file jciinsight-8-167041-s064.xlsx]

## Sheet: Figure 1D
	Prdm16 mRNA			Myh11 mRNA			Acta2 mRNA
	Wildtype	Prdm16SMKO		Wildtype	Prdm16SMKO		Wildtype	Prdm16SMKO
	0.81	0.03		0.69	0.62		0.79	0.65
	0.53	0.08		0.57	1.03		0.95	0.74
	0.96	0.06		0.82	0.78		0.97	0.55
	1.16	0.02		1.33	0.92		1.08	0.75
	1.16	0.04		1.14	1.05		1.01	0.86
	1.37	0.04		1.45	0.81		1.2	0.62

## Sheet: Figure 1E
	Eln mRNA			Lox mRNA			Col3a1 mRNA			Ccn3 mRNA			Ccn1 mRNA
	Wildtype	Prdm16SMKO		Wildtype	Prdm16SMKO		Wildtype	Prdm16SMKO		Wildtype	Prdm16SMKO		Wildtype	Prdm16SMKO
	0.79	0.16		0.85	0.26		0.96	0.64		0.9	0.35		1.4	0.16
	0.67	0.44		0.65	0.76		0.78	1.01		0.89	0.72		1.05	0.6
	0.89	0.24		1.05	0.38		1.32	0.54		1.04	0.55		1.28	0.43
	1.29	0.26		1.21	0.43		1.41	0.53		1.03	0.47		0.94	0.18
	1.12	0.34		0.96	0.38		0.69	0.59		0.88	0.49		0.6	0.48
	1.25	0.3		1.27	0.34		0.85	0.43		1.26	0.54		0.73	0.42

## Sheet: Figure 1F
	Il1b mRNA			Ccl2 mRNA			Tnf mRNA			Ccr2 mRNA
	Wildtype	Prdm16SMKO		Wildtype	Prdm16SMKO		Wildtype	Prdm16SMKO		Wildtype	Prdm16SMKO
	0.98	1.38		1.55	1.33		0.73	1.58		1.39	0.65
	0.43	1.85		0.8	1.17		0.8	2.38		0.6	5.15
	1.59	2.9		0.66	1.32		1.33	2.18		1.01	3.62
	0.6	2.09		0.6	2.15		1.51	1.99		0.86	1.65
	0.83	1.75		1.55	2.32		0.97	1.44		0.52	3.5
	1.56	1.32		0.85	1.34		0.66			1.62	2.95

## Sheet: Figure 1G
	Cd68 mRNA			Adgre1 mRNA			H2-Aa mRNA
	Wildtype	Prdm16SMKO		Wildtype	Prdm16SMKO		Control	Prdm16SMKO
	1.22	1.02		1.4	0.85		1.32	1.28
	0.83	2.99		0.69	3.26		0.82	5.87
	0.95	2.34		0.91	1.99		0.86	3.59
	1.08	2.05		1.37	2.45		1.02	1.43
	0.86	1.96		0.49	1.84		0.74	1.27
	1.06	6.63		1.14	4.1		1.23	7.84

## Sheet: Figure 2B
	Control	AAA
	2.75208	0.140004
	1.53543	0.50244
	1.22739	1.05013
	0.939603	0.2662
	0.076985	0.024986
	0.702521	0.186802
	0.173192	0.058403
	2.40271	0.029003
	0.082805	1.1667
	1.81494	0.091232
	2.41555	0.094237
	0.787866	0.174393
	0.500574	0.125217
		0.051547
		0.700332

## Sheet: Figure 3B
	Maxmal diameter (mm)			AAA Incident (%)
	Wildtype	Prdm16SMKO		Wildtype	Prdm16SMKO
	0.8	1.6		40 (4/10)	100 (7/7)
	1.2	1.4
	0.9	1.9
	0.9	1.6
	0.9	1.6
	1.6	1.8
	0.9	1.7
	0.8
	2
	1.9

## Sheet: Figure 3D
	Wildtype						Prdm16SMKO
I	84.52	69.62	58.82	98.52	82.84	73.81	36.65	31.23	18.29	41.42	43.35	58.84
II	13.85	22.35	19.65	1.82	6.36	15.22	14.36	2.12	1.15	3.95	15.26	10.08
III	2.35	6.66	14.23	0	12.54	11.35	7.25	8.56	14.82	8.08	19.73	18.84
IV	0	2.23	5.26	0	0	0	42.26	59.92	65.24	47.45	22.26	12.33

## Sheet: Figure 4A
		Prdm16 mRNA
		siCtrl			siPrdm16
	Vehicle	0.97	1.03	0.99	0.4	0.43	0.34
	TNFα	0.64	0.64	0.66	0.37	0.27	0.36
		Il1b mRNA
		siCtrl			siPrdm16
	Vehicle	1.03	1.1	0.87	1.68	1.68	1.74
	TNFα	1.02	0.99	0.99	1.8	1.91	1.66
		Ccl2 mRNA
		siCtrl			siPrdm16
	Vehicle	1	1.06	0.94	2.33	2.47	2.35
	TNFα	7.64	6.57	6.86	13.65	15.35	14.1
		Il6 mRNA
		siCtrl			siPrdm16
	Vehicle	1.11	1.01	0.87	1.39	1.45	1.37
	TNFα	1.47	1.39	1.34	2.05	2.31	2.09

## Sheet: Figure 4B
		siCtrl				siPrdm16
	Vehicle	109.2	99.4	100.6	90.8	108.3	95.5	96.8	99.4
	TNFα+CHX	90.8	88.3	90.8	88.3	52.2	47.1	51	51

## Sheet: Figure 4C
		siCtrl			siPrdm16
	Vehicle	2.4	3.7	2.5	4.5	4.9	3.6
	TNFα+CHX	38.2	46.9	43.1	121.1	100	140.1

[truncated: 17 more sheets: Figure 4D, Figure 5A, Figure 5B, Figure 6A, Figure 6B, Figure 6C, Figure 6D, Figure 7A, Figure 7B, Figure S5A, Figure S5B, Figure S5C, Figure S7, Figure S8A, Figure S8B, Figure S9A, Figure S9C]
